# Supplementary material for: Diagnostic performance of radiomics in adrenal masses: A systematic review and meta-analysis
Source: Front Oncol. 2022 Sep 2;12:975183. doi: 10.3389/fonc.2022.975183 (PMC9478189; doi:10.3389/fonc.2022.975183)
Supplement: Supplementary file 2 [file DataSheet_1.zip]

Archive with 6 entries (5 files):
- Supplementary Figure/
- Supplementary Figure/Figure S1.pdf
- Supplementary Figure/Figure S2.pdf
- Supplementary Figure/Figure S3.pdf
- Supplementary Figure/Figure S4.pdf
- Supplementary Figure/Figure S5.pdf
